# Supplementary material for: Identification of novel CSF biomarkers for neurodegeneration and their validation by a high-throughput multiplexed targeted proteomic assay
Source: Mol Neurodegener. 2015 Dec 1;10:64. doi: 10.1186/s13024-015-0059-y (PMC4666172; doi:10.1186/s13024-015-0059-y)
Supplement: Additional file 1: — Table S1. Protein identification data with greater or equal to 95 % confidence were exported from Waters ProteinLynx Global Server v 2.5 to Non-linear dynamics Progenesis LC-MS for differential expression analysis. (XLSX 18 kb) [file 13024_2015_59_MOESM1_ESM.xlsx]

## Sheet: Label Free Proteomics Data
Protein identification data with greater or equal to 95% confidence were exported from Waters ProteinLynx Global Server v 2.5 to Non-linear dynamics Progenesis LC-MS for differential expression analysis.
					LBD
Entry code	UniProt Accession code	Peptide count	Peptides used for quantitation	Confidence score	Anova (p)	Max fold change	Fractions	Description	Subcellular location	Function
LBD Only
TBA8_HUMAN;TBA4A_HUMAN;TBA3E_HUMAN;TBA3C_HUMAN;TBA1B_HUMAN;TBA1A_HUMAN	Q9NY65	1	1	7.32	1.59314e-09	Infinity	3;7	Tubulin alpha 8 chain OS Homo sapiens GN TUBA8 PE 1 SV 1	Cytosol
BHMT1_HUMAN	Q93088	1	1	7.69	9.82547e-14	963.833	3	Betaine homocysteine S methyltransferase 1 OS Homo sapiens GN BHMT PE 1 SV 2	Cytosol	Involved in the regulation of homocysteine metabolism. Converts betaine and homocysteine to dimethylglycine and methionine, respectively. This reaction is also required for the irreversible oxidation of choline
AL4A1_HUMAN	P30038	3	1	15.71	2.62208e-10	160.986	3	Delta 1 pyrroline 5 carboxylate dehydrogenase mitochondrial OS Homo sapiens GN ALDH4A1 PE 1 SV 3	Mito Matrix	Irreversible conversion of delta-1-pyrroline-5-carboxylate (P5C), derived either from proline or ornithine, to glutamate. This is a necessary step in the pathway interconnecting the urea and tricarboxylic acid cycles. The preferred substrate is glutamic gamma-semialdehyde, other substrates include succinic, glutaric and adipic semialdehydes.
S10A9_HUMAN	P06702	2	2	16.62	2.76623e-09	23.2135	1;10	Protein S100 A9 OS Homo sapiens GN S100A9 PE 1 SV 1	Secreted, Cytosol & Cell membrane
CAH1_HUMAN	P00915	1	1	5.8	0.000924491	10.9969	5	Carbonic anhydrase 1 OS Homo sapiens GN CA1 PE 1 SV 2	cytoplasm	Reversible hydration of carbon dioxide
CNDP1_HUMAN	Q96KN2	31	19	106.69	0.001784	9	1;2;3;4;5;6;8;9;10	Beta Ala His dipeptidase OS Homo sapiens GN CNDP1 PE 1 SV 4	secreted	beta-Ala-|-His dipeptide (carnosine), and also anserine, Xaa-|-His dipeptides and other dipeptides including homocarnosine.	found increased in AD
PGCB_HUMAN	Q96GW7	10	7	46.5	0.000925477	7.13128	1;10	Brevican core protein OS Homo sapiens GN BCAN PE 1 SV 2	secreted + CM	May play a role in the terminally differentiating and the adult nervous system during postnatal development. Could stabilize interactions between hyaluronan (HA) and brain proteoglycans.
EPHA4_HUMAN	P54764	6	3	25.94	4.85486e-06	6.97079	3;5;10	Ephrin type A receptor 4 OS Homo sapiens GN EPHA4 PE 1 SV 1	CM	Receptor tyrosine kinase which binds membrane-bound ephrin family ligands residing on adjacent cells, leading to contact-dependent bidirectional signaling into neighboring cells, repair after injury, axonal guidance plays a role in synaptic plasticity
IPSP_HUMAN	P05154	1	1	12.88	0.000808622	6.60985	10	Plasma serine protease inhibitor OS Homo sapiens GN SERPINA5 PE 1 SV 3	secreted	Inactivates serine proteases by binding irreversibly to their serine activation site. Its inhibitory activity is greatly enhanced in the presence of glycosaminoglycans, heparin, thrombomodulin and phospholipids vesicles.
TRFE_HUMAN	P02787	153	107	655.72	2.17312e-07	6.32348	1;2;3;4;5;6;7;8;9;10	Serotransferrin OS Homo sapiens GN TF PE 1 SV 3	Secreted	prominent role in the regulation of inflammatory processes and immune response
A1AT_HUMAN	P01009	86	67	458.85	4.55486e-05	5.46603	1;2;3;4;5;6;7;8;9;10;11	Alpha 1 antitrypsin OS Homo sapiens GN SERPINA1 PE 1 SV 3	secreted
SYUB_HUMAN	Q16143	2	2	31.72	0.0069324	5.17647	1;3;5;8;10;11	Beta synuclein OS Homo sapiens GN SNCB PE 1 SV 1	Cytoplasm	Non-amyloid component of senile plaques found in Alzheimer disease. Could act as a regulator of SNCA aggregation process. Protects neurons from staurosporine and 6-hydroxy dopamine (6OHDA)-stimulated caspase activation in a p53/TP53-dependent manner. Contributes to restore the SNCA anti-apoptotic function abolished by 6OHDA. Not found in the Lewy bodies associated with Parkinson disease.
NEUS_HUMAN	Q99574	3	3	25.96	0.014027	3.63677	3;10	Neuroserpin OS Homo sapiens GN SERPINI1 PE 1 SV 1	Secreted	Serine protease inhibitor that inhibits plasminogen activators and plasmin but not thrombin. May be involved in the formation or reorganization of synaptic connections as well as for synaptic plasticity in the adult nervous system. May protect neurons from cell damage by tissue-type plasminogen activator.
SHBG_HUMAN	P04278	3	1	14.24	0.00113962	3.46737	10	Sex hormone binding globulin OS Homo sapiens GN SHBG PE 1 SV 2	secreted	Functions as an androgen transport protein, but may also be involved in receptor mediated processes. Each dimer binds one molecule of steroid. Specific for 5-alpha-dihydrotestosterone, testosterone, and 17-beta-estradiol. Regulates the plasma metabolic clearance rate of steroid hormones by controlling their plasma concentration.	http://www.ncbi.nlm.nih.gov/pubmed/21521348
KV302_HUMAN;KV307_HUMAN;KV305_HUMAN;KV304_HUMAN	P01620	3	1	20.25	0.0200179	3.41547	4;5	Ig kappa chain V III region SIE OS Homo sapiens PE 1 SV 1	secreted	immunoglobulin
ALBU_HUMAN	P02768	351	271	1140.6	7.69894e-06	3.21768	1;2;3;4;5;6;7;8;9;10;11	Serum albumin OS Homo sapiens GN ALB PE 1 SV 2	secreted
CO4A_HUMAN;CO4B_HUMAN	P0C0L4	1	1	6.79	0.0177751	2.97802	10	Complement C4 A OS Homo sapiens GN C4A PE 1 SV 1	secreted
ALDOB_HUMAN	P05062	9	6	46.63	0.00203096	2.63975	3	Fructose bisphosphate aldolase B OS Homo sapiens GN ALDOB PE 1 SV 2	Cytosol	D-fructose 1,6-bisphosphate = glycerone phosphate + D-glyceraldehyde 3-phosphate.
CBLN3_HUMAN	Q6UW01	1	1	6.82	0.0024119	2.20194	3	Cerebellin 3 OS Homo sapiens GN CBLN3 PE 1 SV 1	secreted/synapse	May be involved in synaptic functions in the CNS.
VTNC_HUMAN	P04004	8	5	35.06	0.000137954	2.16838	1;2;4;5;7;8;10	Vitronectin OS Homo sapiens GN VTN PE 1 SV 1	Secreted	Vitronectin is a cell adhesion and spreading factor found in serum and tissues. Vitronectin interact with glycosaminoglycans and proteoglycans.
CBPE_HUMAN	P16870	2	2	12.8	0.000200834	2.10524	3	Carboxypeptidase E OS Homo sapiens GN CPE PE 1 SV 1	Cyto, N	Removes residual C-terminal Arg or Lys remaining after initial endoprotease cleavage during prohormone processing
ENPP2_HUMAN	Q13822	43	38	238.15	3.1482e-05	2.08467	1;2;3;5;6;7;8;9;10;11	Ectonucleotide pyrophosphatase phosphodiesterase family member 2 OS Homo sapiens GN ENPP2 PE 1 SV 3	secreted	Hydrolyzes lysophospholipids to produce lysophosphatidic acid (LPA) in extracellular fluids. Major substrate is lysophosphatidylcholine. Also can act on sphingosylphosphphorylcholine producing sphingosine-1-phosphate, a modulator of cell motility.
ELMD3_HUMAN	Q96FG2	1	1	12.38	0.0205827	1.97197	10	ELMO domain containing protein 3 OS Homo sapiens GN ELMOD3 PE 2 SV 2	cytoskel	phagocytosis
CSF1R_HUMAN	P07333	4	4	19.49	0.00354544	1.87591	6;10	Macrophage colony stimulating factor 1 receptor OS Homo sapiens GN CSF1R PE 1 SV 2	CM	Multi-Function important role in innate immunity and in inflammatory processes.
TIMP1_HUMAN	P01033	9	4	39.15	3.66863e-05	1.83992	3;5;6;7;8;9;10	Metalloproteinase inhibitor 1 OS Homo sapiens GN TIMP1 PE 1 SV 1	secreted	Complexes with metalloproteinases (such as collagenases) and irreversibly inactivates them (inc MMP-3)		0.017994	1.81174	0.128	0.534165
NCAM1_HUMAN	P13591	46	26	143.43	3.4692e-07	1.83722	1;2;3;5;6;7;9;10;11	Neural cell adhesion molecule 1 OS Homo sapiens GN NCAM1 PE 1 SV 3	CM	This protein is a cell adhesion molecule involved in neuron-neuron adhesion, neurite fasciculation, outgrowth of neurites	Need to determine isoform
APOH_HUMAN	P02749	41	32	165.72	0.00153755	1.8221	1;2;3;5;6;7;8;9;10	Beta 2 glycoprotein 1 OS Homo sapiens GN APOH PE 1 SV 3	secreted	Binds to various kinds of negatively charged substances such as heparin, phospholipids, and dextran sulfate.
CFAI_HUMAN	P05156	9	6	21.42	0.0197657	1.80291	2;3;7	Complement factor I OS Homo sapiens GN CFI PE 1 SV 2	secreted	Responsible for cleaving the alpha-chains of C4b and C3b in the presence of the cofactors C4-binding protein and factor H respectively.
WDR54_HUMAN	Q9H977	1	1	12.66	0.00315763	1.73464	1;6;10	WD repeat containing protein 54 OS Homo sapiens GN WDR54 PE 1 SV 1	?
APOA2_HUMAN	P02652	5	5	22.35	0.0021709	1.72327	1;2;3;4	Apolipoprotein A II OS Homo sapiens GN APOA2 PE 1 SV 1	Secreted	May stabilize HDL (high density lipoprotein) structure by its association with lipids, and affect the HDL metabolism.
IBP2_HUMAN	P18065	5	3	33.85	0.00423002	1.72222	1;2;3;10	Insulin like growth factor binding protein 2 OS Homo sapiens GN IGFBP2 PE 1 SV 2	secreted, CM	Inhibits IGF-mediated growth and developmental rates.
FBX8_HUMAN	Q9NRD0	1	1	12.7	0.000233402	1.68551	10	F box only protein 8 OS Homo sapiens GN FBXO8 PE 2 SV 1	Cell Junction/ Nucleus	May promote guanine-nucleotide exchange on an ARF. Promotes the activation of ARF through replacement of GDP with GTP	Ubiquitination of ARF6
A2AP_HUMAN	P08697	2	1	22.32	0.0245113	1.59504	10	Alpha 2 antiplasmin OS Homo sapiens GN SERPINF2 PE 1 SV 3	secreted	Serine protease inhibitor. The major targets of this inhibitor are plasmin and trypsin, but it also inactivates matriptase-3/TMPRSS7 and chymotrypsin
CA2D1_HUMAN	P54289	5	4	25.85	0.00715113	1.56565	3	Voltage dependent calcium channel subunit alpha 2 delta 1 OS Homo sapiens GN CACNA2D1 PE 1 SV 3	CM	regulates calcium current density and activation/inactivation kinetics of the calcium channel. Plays an important role in excitation-contraction coupling
ABCF2_HUMAN	Q9UG63	4	3	12.1	0.00222101	1.48845	10	ATP binding cassette sub family F member 2 OS Homo sapiens GN ABCF2 PE 1 SV 2	cytosol	Involved in regulation cell volume
ATRN_HUMAN	O75882	1	1	6.47	0.00826844	1.48706	10	Attractin OS Homo sapiens GN ATRN PE 1 SV 2	secreted, CM	Involved in the initial immune cell clustering during inflammatory response and may regulate chemotactic activity of chemokines.Has a critical role in normal myelination in the central nervous system
NPTX1_HUMAN	Q15818	3	3	24.99	0.00396764	1.45431	5;10	Neuronal pentraxin 1 OS Homo sapiens GN NPTX1 PE 2 SV 2	Vesicle, Cyto & secreted	May be involved in mediating uptake of synaptic material during synapse remodeling or in mediating the synaptic clustering of AMPA glutamate receptors at a subset of excitatory synapses
APOE_HUMAN	P02649	140	93	460.42	0.0390333	1.39583	1;2;3;4;5;6;7;8;9;10	Apolipoprotein E OS Homo sapiens GN APOE PE 1 SV 1	Secreted	Mediates the binding, internalization, and catabolism of lipoprotein particles. It can serve as a ligand for the LDL (apo B/E) receptor and for the specific apo-E receptor (chylomicron remnant) of hepatic tissues.
IGHG3_HUMAN	P01860	35	3	177.26	0.0162384	1.32123	2;3;5;7;8;9;10	Ig gamma 3 chain C region OS Homo sapiens GN IGHG3 PE 1 SV 2
CH3L1_HUMAN	P36222	23	17	117.31	0.0162134	1.31264	1;2;3;6;7;8;9;10	Chitinase 3 like protein 1 OS Homo sapiens GN CHI3L1 PE 1 SV 2	Secreted	Carbohydrate-binding lectin with a preference for chitin
Proteins in bold were selected for validation
