# Supplementary material for: Identification of novel CSF biomarkers for neurodegeneration and their validation by a high-throughput multiplexed targeted proteomic assay
Source: Mol Neurodegener. 2015 Dec 1;10:64. doi: 10.1186/s13024-015-0059-y (PMC4666172; doi:10.1186/s13024-015-0059-y)
Supplement: Additional file 3: — Table S2. List of peptides and transitions included in Multiplex targeted proteomics assay. (XLSX 20 kb) [file 13024_2015_59_MOESM3_ESM.xlsx]

## Sheet: Peptide-Transition data
	List of peptides and transitions included in Multiplex targeted proteomics assay			bolded mass's used for quantitation
Uniprot accesssion no.	Name	Peptide Identifier	Precursor m/z	Product m/z	Peptide sequence	Reliably quantitated in in 100ul CSF?
P05062	Aldolase B	AldoB-IAD	715.169	709.139	IADQCPSSLAIQENANALAR	No
P05062	Aldolase B	AldoB-IAD	715.169	858.766
P37840	alpha synuclein	A syn quadru	643.727	339.346	EQVTNVGGAVVTGVTAVAQK	Yes
P37840	alpha synuclein	A syn quadru	643.727	346.301
P02652	Apolipoprotein AII	APOA2 SPE	487.051	659.463	SPELQAEAK	Yes
P02652	Apolipoprotein AII	APOA2 SPE	487.051	788.558
P02649	Apolipoprotein E (total)	APOE AAT	749.795	642.431	AATVGSLAGQPLQER	Yes
P02649	Apolipoprotein E (total)	APOE AAT	749.795	827.625
P02649	Apolipoprotein E 112 E3	ApoE E3 112	611.76	491.24	LGADMEDVCGR	Yes
P02649	Apolipoprotein E 112 E3	ApoE E3 112	611.76	606.27
P02649	Apolipoprotein E 158 E3	APOE E3 158	475.087	502.34	LAVYQAGAR	Yes
P02649	Apolipoprotein E 158 E3	APOE E3 158	475.087	665.443
Q8TCZ8	Apolipoprotein E E2 isoform	ApoE E2 carbo	554.79	345.14	CLAVYQAGAR	Yes
Q8TCZ8	Apolipoprotein E E2 isoform	ApoE E2 carbo	554.79	835.554
Q8TCZ8	Apolipoprotein E E4 isoform	APOE E4	503.517	835.493	LGADMEDVR	Yes
Q8TCZ8	Apolipoprotein E E4 isoform	APOE E4	503.517	892.499
Q8TCZ8	Apolipoprotein E E4 isoform Aqua peptide	APOE E4 AP	506.524	841.513	AAQARLGADMED[V(13C5; 15N)]R	Yes
Q8TCZ8	Apolipoprotein E E4 isoform Aqua peptide	APOE E4 AP	506.524	898.519
	Apolipoprotein E Heavy peptide	T-ApoE AP 2+	753.157	649.273	AATVGSLAGQP(L13C5; 15N)QERAQAW
	Apolipoprotein E Heavy peptide	T-ApoE AP 2+	753.157	834.336
P02749	Apolipoprotein H (beta2microglobulin)	ApoH non carbo	796.076	503.325	ATFGCHDGYSLDGPEEIECTK	Yes
P02749	Apolipoprotein H (beta2microglobulin)	ApoH non carbo	796.076	531.799
P05067	b-amyloid 38	b-amyloid 38 2+	444.461	363.156	GAIIGLMVGG	yes
P05067	b-amyloid 38	b-amyloid 38 2+	444.461	525.301
P05067	b-amyloid 40	b-amyloid 40 2+	543.567	412.31	GAIIGLMVGGVV	Yes
P05067	b-amyloid 40	b-amyloid 40 2+	543.567	561.316
Q96KN2	Beta-Ala-His dipeptidase	CNDP1 TVF	633.627	533.415	TVFGTEPDMIR	Yes
Q96KN2	Beta-Ala-His dipeptidase	CNDP1 TVF	633.627	1065.67
Q96KN2	Beta-Ala-His dipeptidase	CNDP1 WNY	506.091	284.139	WNYIEGTK	Yes
Q96KN2	Beta-Ala-His dipeptidase	CNDP1 WNY	506.091	497.335
P16870	Carboxypeptidase E	CarboxypepE-ELL	817.223	356.262	ELLVIELSDNPGVHEPGEPEFK	Yes
P16870	Carboxypeptidase E	CarboxypepE-ELL	817.223	820.165
Q13740	CD166	CD166-QIG	838.295	397.036	QIGDALPVSCTISASR	Yes
Q13740	CD166	CD166-QIG	838.295	829.137
P36222	Chitinase 3 Like protein 1 (YKL40)	CH3L1 LVM	546.093	439.799		Yes
P36222	Chitinase 3 Like protein 1 (YKL40)	CH3L1 LVM	546.093	577.361	LVMGIPTFGR
P36222	Chitinase 3 Like protein 1 (YKL40)	CH3L1 TLL	761.765	654.457	TLLSVGGWNFGSQR	Yes
P36222	Chitinase 3 Like protein 1 (YKL40)	CH3L1 TLL	761.765	1008.6
Q13231	chitotriosidase 1	CHITO_ADG_2P_02	501.65	311.2	ADGLYPNPRER	no
Q13231	chitotriosidase 1	CHITO_ADG_2P_01	501.65	646.2
P10909	Clusterin	CLUS_LFD	625.661	585.944	LFDSDPITVTVPVEVSR	Yes
P10909	Clusterin	CLUS_LFD	625.661	686.501
P01034	Cystatin C	CystatinC ALD	614.127	300.2		Yes
P01034	Cystatin C	CystatinC ALD	614.127	610.383	ALDFAVGEYNK
Q99LX0	DJ1	DJ1_triply	554.223	674.155	GLIAAICAGPTALLAHEIGFGSK	Yes
Q99LX0	DJ1	DJ1_triply	554.223	723.719
Q13822	Ectonucleotide pyrophosphatase/phosphodiesterase family member 2	ENPP2 WWG	772.463	929.449	WWGGQPLWITATK	Yes
Q13822	Ectonucleotide pyrophosphatase/phosphodiesterase family member 2	ENPP2 WWG	772.463	1171.49
Q9UNN8	Endothelial protein C receptor	EPCR-TLA	516.06	433.26		yes
Q9UNN8	Endothelial protein C receptor	EPCR-TLA	516.06	816.615	TLAFPLTIR
P02671	Fibrinogen A	FIBA_HPD_2p	532.19	621.25	HPDEAAFFDTASTGK	yes
P02675	Fibrinogen beta chain	FIBB_MGP_3p	846.65	333.18	MGPTELLIEMEDWK	Yes
P17900	Ganglioside GM2 activator	GM2_by_KM	775.623	769.636		Yes
P17900	Ganglioside GM2 activator	GM2_optimum	775.623	213.176	SEFVVPDLELPSWLTTGNYR
P14136	Glial fibrillary acidic protein	GFAP	589.587	616.497	LADVYQAELR	yes
P14136	Glial fibrillary acidic protein	GFAP	589.587	779.597
P04062	glucosylceramidase 1	GBA1-2_Doubly	731.16	1100.6	NFVDSPIIVDITK	Yes
P04062	glucosylceramidase 1	GBA1-2_Doubly	731.16	1199.67
P78417	Glutathione S transferase omega	GSTO1-GSA	661.181	553.386	GSAPPGPVPEGSIR	yes
P78417	Glutathione S transferase omega	GSTO1-GSA	661.181	658.367
P01308	Insulin B	InsB digest 651 4+	651.404	521.371	FVNQHLCGSHLVEALYLVCGER	no
P01308	Insulin B	InsB digest 651 4+	651.404	797.321
P01344	Insulin like Growth Factor 2	IGF2_SCD	906.962	315.208	SCDLALLETYCATPAK	Yes
P01344	Insulin like Growth Factor 2	IGF2_SCD	906.962	363.046
P05019	Insulin like Growth Factor 2	IGF1-GPE	770.101	347.161	GPETLCGAELVDALQFVCGDR	Yes
P05019	Insulin like Growth Factor 2	IGF1-GPE	770.101	606.299
P18065	Insulin-like growth factor-binding protein 2	IBP2-TPC*	808.696	644.394	TPCQQELDQVLER	Yes
P18065	Insulin-like growth factor-binding protein 2	IBP2-TPC	808.696	758.337
Q13449	Limbicsystem associated membrane protein	LSAMP Doubly	529.904	521.104	INSANGLEIK	Yes
Q13449	Limbicsystem associated membrane protein	LSAMP Doubly	529.904	831.616
P11279	Lysosome-associated membrane glycoprotein 1	LAMP1_FFLQGIQLNTILPDAR	923.925	458.272	FFLQGIQLNTILPDAR	Yes
P11279	Lysosome-associated membrane glycoprotein 1	LAMP1_FFLQGIQLNTILPDAR	923.925	571.327
P11279	Lysosome-associated membrane glycoprotein 1	LAMP1_NMTFDLPSDATVVLNR_897	897.353	364.198	NMTFDLPSDATVVLNR	yes
P11279	Lysosome-associated membrane glycoprotein 1	LAMP1_NMTFDLPSDATVVLNR_897	897.353	1071.73
P113473	Lysosome-associated membrane glycoprotein 2	LAMP2_GIL_2P_02	656.91	829.45		Yes
P113473	Lysosome-associated membrane glycoprotein 2	LAMP2_GIL_2P_03	656.91	359.21	GILTVDELLAIR
P40925	Malate dehydrogenase	MalateDehydrCyto-FVE	697.729	546.364	FVEGLPINDFSR	yes
P40925	Malate dehydrogenase	MalateDehydrCyto-FVE	697.729	848.566
P01033	Metalloproteinase inhibitor 1	TIMP1-GFQ	617.553	404.118	GFQALGDAADIR	Yes
P01033	Metalloproteinase inhibitor 1	TIMP1-GFQ	617.553	717.391
P02686	Myelin basic protein	MBP_TQD	487.895	285.116	TQDENPVVHFFK	No
P02686	Myelin basic protein	MBP_TQD	487.895	616.495
P13591	Neural Cell Adhesion Molecule 1	NCAM1 FIV	662.677	532.909	FIVLSNNYLQI	Yes
P13591	Neural Cell Adhesion Molecule 1	NCAM1 FIV	662.677	597.005
P13591	Neural Cell Adhesion Molecule 1	NCAM1 YIF	759.285	1093.69	YIFSDDSSQLTIK	Yes
P13591	Neural Cell Adhesion Molecule 1	NCAM1 YIF	759.285	1240.87
P07196	Neurofilament light protein	NFL-VLE	578.201	387.294	VLEAELLVLR	not very well due to interfereing peak
P07196	Neurofilament light protein	NFL-VLE	578.201	942.723
Q9HCG7	Non-lysosomal glucosylceramidase	GBA2 ACG	691.522	743.138		no
Q9HCG7	Non-lysosomal glucosylceramidase	GBA2 ACG	691.522	836.281
Q9HCG7	Non-lysosomal glucosylceramidase	GBA2 NVI	663.531	514.397		no
Q9HCG7	Non-lysosomal glucosylceramidase	GBA2 NVI	663.531	888.35
P10451	Osteopontin	Osteopontin-1	927.9	511.36	AIPVAQDLNAPSDWDSR	Yes
P10451	Osteopontin	Osteopontin-1	927.9	835.81
Q13219	Pappalysin-1	PAPP A LDG 3+ ok	488.304	365.411	LDGSTHLNIFFAK	not quantifiable due to peak interference
Q13219	Pappalysin-1	PAPP A LDG 3+ ok	488.304	495.565
Q13219	Pappalysin-1	PappA VSF	802.004	786.586	VSFSSPLVAISGVALR	Yes
Q13219	Pappalysin-1	PappA VSF	802.004	1095.86
P28799	progranulin	PRGN_VHC	492.218	237.143	VHCCPHGAFCDLVHTR	no
P28799	progranulin	PRGN_VHC	492.218	413.234
O43612	Pro-orexin	14 OREXIN PROPEP TC	451.479	512.511	AGAEPAPRPCLGR	yes
O43612	Pro-orexin	14 OREXIN PROPEP TC	451.479	641.136
P07602	Prosaposin	SAPA_EIV_2P_02	865.46	215.18	EIVDSYLPVILDIIK	Yes
P07602	Prosaposin	SAPA_EIV_2P_03	865.46	910.53
P04271	protein S100B	S100B	569.987	703.763	AMVALIDVFHQYSGR	yes
P04271	protein S100B	S100B	569.987	753.279
Q15771	Ras-related protein Rab-30	Rab30_QNT 3+	585.276	442.291	QNTLVNNVSSPLPGEGK	Yes
Q15771	Ras-related protein Rab-30	Rab30_QNT 3+	585.276	487.268
	Serotransferrin	TRFE_EFQ_3p	426.5	387.21
P35542	Serum Amyloid A4	SerumAmyloidA4-EAL	567.06	363.219	EALQGVGDMGR	Yes
P35542	Serum Amyloid A4	SerumAmyloidA4-EAL	567.06	535.31
P02743	Serum Amyloid P	SerumAmyloidP	578.968	508.387	VGEYSLYIGR	Yes
P02743	Serum Amyloid P	SerumAmyloidP	578.968	708.532
P17600	Synapsin 1	Synapsin 1	727.705	443.321	EMLSSTTYPVVVK	no
P17600	Synapsin 1	Synapsin 1	727.705	541.508
P10636	Tau protein (MAPT)	T-Tau LQT	655.713	472.317	LQTAPVPMPDLK	Yes
P10636	Tau protein (MAPT)	T-Tau LQT	655.713	896.604
	Tau protein (MAPT) heavy peptide	T-Tau LQT AP	659.222	479.317	SRLQTAPVPMPD[L(13C6; 15N)]K
	Tau protein (MAPT) heavy peptide	T-Tau LQT AP	659.222	903.604
P02766	Transthyretin	TTHY_AAD_2p	698.13	606.36	AADDTWEPFASGK	Yes
P02766	Transthyretin	TTHY_YTI_3p	787.82	1002.3	YTIAALLSPYSYSTTAVVTNPK	Yes
Q03403	Trefoil 2	Tref_Fac2_QES	791.724	377.134	QESDQCVMEVSDR	no
Q03403	Trefoil 2	Tref_Fac2_QES	791.724	782.748
Q03403	Trefoil 2	TREF_FAC2_NCG	848.838	332.108	NCGYPGISPEECASR	no
Q03403	Trefoil 2	TREF_FAC2_NCG	848.838	1202.73
Q07654	Trefoil 3	trefoil3_IPG	726.857	715.201	IPGVPWCFKPLQEAECTF	No
Q07654	Trefoil 3	trefoil3_IPG	726.857	721.116
Q07654	Trefoil 3	Trefoil3_vdc	424.956	529.736	VDCGYPHVTPKECNNR	no
Q07654	Trefoil 3	Trefoil3_vdc	424.956	587.296
Q9NZC2	Triggering receptor expressed on myeloid cells 2	TREM2_VLV_492	492.641	632.068	VLVEVLADPLDHR
Q9NZC2	Triggering receptor expressed on myeloid cells 2	TREM2_VLV_492	492.641	688.623
Q9NZC2	Triggering receptor expressed on myeloid cells 2	TREM2PEP1	562.01	937.18	VVSTHNLWLLSFLR	Yes
Q9NZC2	Triggering receptor expressed on myeloid cells 2	TREM2PEP1	562.01	1050.27
P09936	Ubiquitin carboxyl-terminal hydrolase isozyme L1	UCHL1-LGF	532.728	747.301	LGFEDGSVLK	Yes
P09936	Ubiquitin carboxyl-terminal hydrolase isozyme L1	UCHL1-LGF	532.728	894.306
P09936	Ubiquitin carboxyl-terminal hydrolase isozyme L1	UCHL1-MPF	615.11	734.505	MPFPVNHGASSEDTLLK	Yes
P09936	Ubiquitin carboxyl-terminal hydrolase isozyme L1	UCHL1-MPF	615.11	856.567
P62987, P62979,P0CG47,P0CG48	Ubitqutin species derived peptide	Ubqtn_TIT	894.751	298.188	TITLEVEPSDTIENVK	Yes
P62987, P62979,P0CG47,P0CG48	Ubitqutin species derived peptide	Ubqtn_TIT	894.751	1002.55
P02774	VITAMIN D BINDING PROTEIN	VDBP VPT	789.54	657.24	VPTADLEDVLPLAEDITNILSK	Yes
P02774	VITAMIN D BINDING PROTEIN	VDBP VPT	789.54	1053.93
P04004	Vitromectin	Vitrnctn FED	712.181	435.311	FEDGVLDPDYPR	Yes
P04004	Vitromectin	Vitrnctn FED	712.181	647.437
P04004	Vitromectin	Vitrnctn SIA	835.432	310.226	SIAQYWLGCPAPGHL	Yes
P04004	Vitromectin	Vitrnctn SIA	835.432	423.298
Q8TAG5	Vset transmembrane domain 2	VSetTM2-GPE	1008.03	627.258	GPEDLDPGAEGAGAQVELLPDR
Q8TAG5	Vset transmembrane domain 2	VSetTM2-GPE	1008.03	1198.26		Yes
P00924	Yeast enolase internal standard	Yeast Enolase AVD 789	790.16	661.487
P00924	Yeast enolase internal standard	Yeast Enolase AVD 789	790.16	805.571	AVDDFLISLDGTANK
P00924	Yeast enolase internal standard	Yeast Enolase AVD 789	790.16	918.669
P00925	Yeast enolase internal standard	Yeast Enolase SIV 614	614.58	306.278
P00926	Yeast enolase internal standard	Yeast Enolase SIV 614	614.58	514.875
P00927	Yeast enolase internal standard	Yeast Enolase SIV 614	614.58	547.878
P00928	Yeast enolase internal standard	Yeast Enolase SIV 614	614.58	821.354
P00929	Yeast enolase internal standard	Yeast Enolase GNP 708	709.06	377.286	R.GNPTVEVELTTEK.G [15, 27]
P00930	Yeast enolase internal standard	Yeast Enolase GNP 708	709.06	451.468
P00931	Yeast enolase internal standard	Yeast Enolase GNP 708	709.06	948.676
