# Supplementary material for: Identification of novel CSF biomarkers for neurodegeneration and their validation by a high-throughput multiplexed targeted proteomic assay
Source: Mol Neurodegener. 2015 Dec 1;10:64. doi: 10.1186/s13024-015-0059-y (PMC4666172; doi:10.1186/s13024-015-0059-y)
Supplement: Additional file 4: — Table S3. Summary of pearson correlation coefficient r2 and p values for each group with each conventional CSF marker. (XLSX 13 kb) [file 13024_2015_59_MOESM4_ESM.xlsx]

## Sheet: Correlation analysis summary
		Supplementary data table 3	Summary of pearson correlation coefficient r2 and p values for each group with each conventional CSF marker
			Strong association p value <0.01
			Weak association p value 0.05-0.01
			Abeta 42							p-tau							total-tau
		Marker	Control r2	Control p	LBD r2	LBD p	AD r2	AD p		Control r2	Control p	LBD r2	LBD p	AD r2	AD p		Control r2	Control p	LBD r2	LBD p	AD r2	AD p
		Transthyretin	0.003	0.85	0.007	0.76	0.66	0.0001		0.13	0.26	0.01	0.7	0.65	0.0003		0.19	0.19	0.04	0.46	0.27	0.04
		IGF2	0.21	0.15	0.0007	0.92	0.39	0.012		0.0003	0.95	0.02	0.61	0.42	0.008		0.15	0.24	0.0005	0.93	0.15	0.13
		Osteopontin	0.18	0.2	0.004	0.82	0.53	0.0021		0.4	0.03	0.51	0.002	0.57	0.001		0.16	0.23	0.37	0.01	0.29	0.03
		Cystatin C	0.09	0.37	0.01	0.64	0.44	0.007		0.54	0.009	0.62	0.003	0.42	0.008		0.42	0.03	0.31	0.02	0.11	0.21
		Ubiquitin	0.0004	0.94	0.002	0.87	0.25	0.057		0.54	0.01	0.61	0.0003	0.47	0.004		0.84	<0.0001	0.31	0.03	0.15	0.14
		CNDP1	0.12	0.28	0.0014	0.89	0.3	0.03		0.3	0.077	0.48	0.003	0.43	0.007		0.08	0.4	0.32	0.02	0.09	0.27
		GM2 activator protein	0.013	0.73	0.04	0.43	0.56	0.0009		0.01	0.76	0.28	0.03	0.26	0.05		0.0003	0.96	0.28	0.03	0.2	0.08
		T-ApoE	0.08	0.38	0.0002	0.95	0.3	0.03		0.33	0.062	0.48	0.002	0.69	0.0001		0.42	0.03	0.29	0.03	0.37	0.01
		Malate Dehydrogenase	0.085	0.38	0.006	0.76	0.29	0.038		0.1	0.26	0.53	0.002	0.53	0.002		0.03	0.61	0.23	0.06	0.4	0.009
		CH3L1 (YKL-40)	0.02	0.65	0.001	0.8	0.52	0.0017		0.12	0.32	0.28	0.03	0.15	0.15		0.001	0.91	0.24	0.05	0.15	0.14
		ENPP2	0.001	0.91	0.03	0.52	0.06	0.34		0.61	0.004	0.04	0.46	0.27	0.04		0.79	0.0003	0.002	0.86	0.08	0.29
		TIMP1	0.014	0.72	0.015	0.65	0.12	0.18		0.41	0.03	0.0003	0.94	0.25	0.053		0.57	0.007	0.03	0.53	0.01	0.67
		TREM2	0.008	0.78	0.065	0.33	0.14	0.15		0.07	0.43	0.02	0.6	0.4	0.012		0.02	0.67	0.02	0.64	0.19	0.09
		LAMP1	0.31	0.07	0.06	0.37	0.14	0.14		0.2	0.16	0.18	0.09	0.3	0.03		0.09	0.38	0.11	0.21	0.32	0.02
		IBP2	0.033	0.59	0.05	0.39	0.18	0.12		0.15	0.24	0.3	0.026	0.3	0.03		0.29	0.09	0.14	0.15	0.14	0.16
		CBPE	0.07	0.4	0.12	0.18	0.2	0.07		0.44	0.02	0.004	0.79	0.28	0.04		0.26	0.11	0.002	0.86	0.19	0.09
		Clusterin	0.06	0.45	0.09	0.26	0.27	0.037		0.43	0.027	0.04	0.44	0.12	0.09		0.35	0.05	0.01	0.69	0.17	0.11
		DJ1	0.34	0.07	0.04	0.42	0.32	0.02		0.26	0.12	0.015	0.65	0.06	0.35		0.14	0.28	0.13	0.17	0.09	0.26
		Transferrin	0.05	0.48	0.27	0.08	0.012	0.68		0.07	0.53	0.08	0.26	0.01	0.71		0.04	0.57	0.0004	0.94	0.005	0.8
		Pro-orexin	0.07	0.43	0.03	0.52	0.1	0.22		0.29	0.08	0.23	0.056	0.06	0.38		0.4	0.04	0.15	0.13	0.07	0.31
		SAA4	0.04	0.55	0.027	0.54	0.013	0.66		0.009	0.78	0.08	0.27	0.06	0.38		0.002	0.97	0.18	0.11	0.06	0.35
		S100B	0.005	0.83	0.014	0.66	0.11	0.19		0.01	0.77	0.01	0.67	0.05	0.4		0.06	0.46	4e-05	0.98	0.06	0.38
		Vit DBP	0.24	0.12	0.04	0.44	0.0003	0.95		0.001	0.9	0.02	0.62	0.04	0.45		0.03	0.59	0.12	0.2	0.02	0.59
		Prosaposin	0.006	0.58	0.006	0.77	0.0004	0.93		0.078	0.4	0.12	0.18	0.02	0.57		0.003	0.86	0.04	0.43	0.005	0.79
		UCLH1	0.002	0.89	0.03	0.5	0.2	0.08		0.14	0.25	0.05	0.37	0.14	0.16		0.04	0.56	0.02	0.6	0.21	0.07
		LSAMP	0.007	0.8	9e-06	0.99	0.07	0.3		0.28	0.09	0.005	0.78	0.11	0.21		0.31	0.07	0.003	0.83	0.16	0.12
		Apo H	0.21	0.15	0.004	0.8	0.05	0.4		0.02	0.63	0.07	0.3	0.08	0.29		0.07	0.42	0.18	0.11	0.02	0.62
